# Supplementary material for: A Path Model for Subjective Well-Being during the Second Wave of the COVID-19 Pandemic: A Comparative Study among Polish and Ukrainian University Students
Source: J Clin Med. 2022 Aug 12;11(16):4726. doi: 10.3390/jcm11164726 (PMC9410502; doi:10.3390/jcm11164726)
Supplement: Supplementary file 1 [file jcm-11-04726-s001.zip]

Archive with 1 entries (1 files):
- jcm-1809959-supplementary.pdf
